# Supplementary material for: Scoping review of knowledge, attitudes, and practices to zoonotic diseases among abattoir workers and residents in proximity to abattoirs in low-middle income countries
Source: PLoS Negl Trop Dis. 2026 Mar 16;20(3):e0013235. doi: 10.1371/journal.pntd.0013235 (PMC13004497; doi:10.1371/journal.pntd.0013235)
Supplement: S1 Data — (XLSX) [file pntd.0013235.s005.xlsx]

## Sheet: Sheet1
S1_Data: Data used to build Fig. 2
Years of Publications	Number of Publications
2010-2011	1
2012-2013	2
2014-2015	0
2016-2017	3
2018-2019	5
2020-2021	2
2022-2023	3
